# Supplementary material for: DFT-D4 Insight into the Inclusion of Amphetamine and Methamphetamine in Cucurbit[7]uril: Energetic, Structural and Biosensing Properties
Source: Molecules. 2021 Dec 10;26(24):7479. doi: 10.3390/molecules26247479 (PMC8705717; doi:10.3390/molecules26247479)
Supplement: Supplementary file 1 [file molecules-26-07479-s001.zip]

Archive with 1 entries (1 files):
- molecules-1485321-supplementary.pdf
